# Supplementary material for: Multiple Immune Features-Based Signature for Predicting Recurrence and Survival of Inoperable LA-NSCLC Patients
Source: Front Oncol. 2020 Oct 14;10:571380. doi: 10.3389/fonc.2020.571380 (PMC7591766; doi:10.3389/fonc.2020.571380)
Supplement: Supplementary file 8 [file Data_Sheet_1.xlsx]

## Sheet: Sheet1
number	cd3	cd4	cd8	cd163	foxp3	ki67	pdl1	osstatus	os	pfs	pfsstatus	Smoking index	Gender	Age
1	5753.44	8201.6	1560.41	15322	1749.62	9014.97	478.9	1	25.2	6.7	1	≥600	Male	63
2	16418.3	6631.86	3549.99	28515.2	1677.81	5485.25	1381.28	0	67.5	19	1	<600	Male	35
3	104813	819495	14386.4	97179.1	35824.8	65709.8	120.33	1	41.8	12.1	1	≥600	Male	62
4	51060.4	10578.7	14010	49026.8	3774.11	7176.77	1462.3	1	23.4	7.1	1	≥600	Male	69
5	63687.2	59720.2	6775.93	20680.8	4938.56	15573.9	1348.15	0	51.4	23.1	1	<600	Female	68
6	50222.9	178239	11555.4	133452	5097.21	6020.47	145.13	0	82.1	21.9	1	<600	Female	71
7	22652.1	19210.8	10663.3	6889.29	2072.28	5258.72	1402.87	0	37.7	5.5	1	≥600	Male	64
8	16460.3	35171.9	3052.75	30571.5	3569.6	4529.3	167.92	1	25	11.1	1	≥600	Male	59
9	40200.8	39361.7	27964.6	42331.2	9350.23	18870	1452.1	0	41.8	12.7	1	≥600	Male	57
10	11063	1483.15	1633.2	868.18	1210.51	18983.8	1346.87	1	48.1	5.4	1	≥600	Male	68
11	114129	216151	20735.8	71786.2	6586.53	23758.2	1387.92	1	63.1	15.6	1	<600	Female	54
12	100455	24900.8	15684.5	25844.5	3575.95	23837.4	1428.12	0	58.6	14.2	1	<600	Male	62
13	34650.2	46525.3	4695.34	45921.7	2513.55	10383.5	1389.52	0	58.6	21.8	1	<600	Female	65
14	21494.6	23090.3	9311.42	104587	3403.81	8492.57	1498.7	1	42.3	30	1	<600	Male	49
15	115743	14525.5	50341	19688	3196.51	61667.3	1473.26	0	52	12.5	1	<600	Male	58
16	94626.4	66198.8	57300.6	82403	3171.58	16357.6	3572.1	1	38.7	15.6	1	≥600	Male	55
17	25363.9	4615.48	3466.41	6307.76	12301.4	6041.06	1332.72	1	11.6	7.2	1	≥600	Male	49
18	42232.4	19164.5	16354.9	54206.8	8245.66	44781.1	1368.17	1	37.3	21	1	≥600	Male	62
19	28628.8	82362.4	6362.45	11314.4	16842.6	6687.77	328.11	1	36.4	15.7	1	≥600	Male	44
20	24095.5	41046.5	7998.66	20561.7	6301.88	22530.6	1344.67	0	45.5	39.5	0	≥600	Male	60
21	41243.5	27052.2	21639.1	46438.2	7045.91	145222	5350.23	0	44.7	21.9	1	≥600	Male	59
22	181219	103608	54070.2	33206.1	8427.71	78233	5472.65	0	44.5	38.5	0	≥600	Male	53
23	144519	251659	72604.4	100208	6566.35	43473.7	3942.7	0	44.7	4	1	<600	Male	36
24	5019.24	14937.1	2082.83	55447.6	1331.49	6195.76	1423.98	1	10.2	3	1	≥600	Male	63
25	43439.8	88618.4	9192.81	91650.5	7087.17	16451.4	1425.87	1	26.8	13.1	1	<600	Male	60
26	56028.6	38144.1	10860.3	27588.5	4335.28	17814	1378.42	0	37.2	8.4	1	≥600	Male	59
27	189567	57258.1	15533.5	34324	7408.6	6420.02	1379.64	0	52.6	16.7	1	<600	Male	59
28	91094.7	13508.3	16053.2	82567.7	8386.76	36367.6	1405.72	1	42.5	37.3	1	≥600	Female	76
29	44366.6	18004.6	13689.4	52478.1	5312.49	8410.23	1445.21	1	39.2	7.3	1	≥600	Male	50
30	2754.07	2292.09	3670.4	1596.85	1255.19	62626.7	1340.87	0	34.8	5.4	1	<600	Female	66
31	599.81	3073.05	9165.06	15384	7161.42	59337.3	19231.7	0	80.7	3	1	<600	Female	66
32	25387.4	15846.8	8920.42	15146.4	1642.18	194466	243.95	0	73.5	12.6	1	<600	Female	44
33	214.44	2194.82	1521.11	7259.79	749.31	10007.1	1169.38	1	115.3	6.5	1	≥600	Male	53
34	1158.41	1727.08	1097.36	20820.9	3007.68	105618	9111.01	1	16.6	8	1	≥600	Male	56
35	40088.4	15128.7	18821.2	88990.9	6508.26	65454.9	239.23	1	53.1	42.8	1	≥600	Male	60
36	48317.8	24877.4	24126.9	117389	4637.03	141162	3259.9	0	73.5	15.7	0	<600	Female	49
37	555.17	612.78	5666.02	18225.9	382.35	14976.8	11381.2	1	29.2	11	1	≥600	Male	62
38	97.94	3113.71	4962.24	23551.9	456.25	11329.1	3822.14	1	49.2	9.3	1	<600	Male	65
39	65.02	698.9	1369.25	35363.4	569.34	9629.02	48.38	1	30.7	5.5	1	<600	Male	44
40	3889.22	1392.91	1655.03	23700.8	1165.42	29385.2	174.18	1	30.7	16.6	0	<600	Female	59
41	88.44	371.18	4857.42	3133.38	128.95	29119.6	2666.11	1	13.9	13.9	1	<600	Female	47
42	33402.2	22956.9	8966.03	93213	4164.17	45956.2	260.62	0	73.8	25.5	0	<600	Female	53
43	726.84	505.05	339.86	4123.3	1591.91	13986.7	8527.87	1	41.7	15.2	1	<600	Female	56
44	13521.2	23233.8	5739.42	27239.8	1878.38	64399	802.75	0	58.5	7.6	0	<600	Female	42
45	29119.4	10151.5	18150.5	53638.1	5524.71	46054.3	41128.3	1	10.5	8.6	1	≥600	Male	69
46	193.1	83.55	7791.66	328.74	26.07	160585	27.91	1	6	3.9	1	<600	Female	56
47	16528.6	8108.62	5733.58	46820.6	686.57	22047.8	1420.93	1	38.2	6.5	1	<600	Male	72
48	436.69	169.56	190.02	10349.1	137.89	683166	1587.37	1	6.9	5.4	1	≥600	Male	55
49	4677.29	2610.53	1988.59	15422.3	1090.45	109552	2889.29	0	44.3	12	1	<600	Male	64
50	85230.2	18827.6	10367.8	39555.9	1366.03	52130.2	3395.2	1	15.5	5.2	1	≥600	Male	58
51	46314.9	21827.2	8464.61	39123.5	2953.89	71358.9	1174.12	0	92.1	48.7	0	≥600	Male	70
52	1566.3	1628.79	3231.27	47800.1	572.18	61454.1	2897.62	0	93.5	54.5	0	<600	Male	53
53	1796.63	2272.74	7368.6	3204.85	3074.95	168515	1231.46	0	30.9	3.5	1	≥600	Male	65
54	14070.7	18604.7	2733.07	39054.3	1841.97	157287	414.35	1	18.7	11.4	1	<600	Male	64
55	7529.6	11352.1	3678.5	37892.1	881.26	347694	1188.15	0	30.3	10.8	1	≥600	Male	58
56	1615.39	2141.37	1961.62	1658.41	3360.51	116133	181.94	1	24.9	20.6	1	≥600	Male	65
57	70780.1	40877.3	29358.3	30310.5	7449.62	44279.7	2937.23	0	29.5	25.2	0	<600	Male	74
58	5976.41	8504.57	6738.12	20437.7	7508.7	229498	9.31	1	19.1	3	1	<600	Male	56
59	8157.89	16948.2	14160.8	16140.8	899.1	24875.2	7510.99	0	27.5	11.5	1	≥600	Female	65
60	19680	45425.2	23358.1	17708.3	5789.87	266160	2404.24	0	14	5.2	1	≥600	Female	43
61	8060.5	89537.7	17952.6	57941.1	6775.96	313251	183.4	0	24.3	15.3	0	≥600	Male	66
62	36693.1	51889.2	42191.4	35127.1	8807.9	168746	6810.89	1	4.3	10.5	1	≥600	Male	59
63	6082.09	1815.94	1460.37	34939.6	646.27	30339.8	1936.29	0	21.4	16.3	0	≥600	Male	65
64	64167.9	11403.9	19857.3	14110.5	3218.59	54913	2418.89	0	14.9	7.3	1	<600	Male	45
65	609.26	12744.1	3255.14	34196.1	832.22	204119	1548.47	0	16.6	9.3	0	≥600	Male	65
66	27643.1	15816.7	5273.16	19676.7	1568.94	130353	1291.23	0	14.9	6.3	0	<600	Male	69
67	945.24	1044.23	18411.1	12459.2	1235.97	209518	55272.9	0	13.3	4.8	0	≥600	Male	53
68	621.75	415.6	1733.27	3380	541.14	13347.7	11804	0	13.8	9.3	0	≥600	Male	49
69	5276.08	24035.1	8064.96	1866.65	3631.14	8281.5	1359.41	1	38.9	17.7	1	<600	Male	52
70	6401.71	4804.42	3890.77	18137.1	2178.33	16267.1	852.12	1	40.8	16.3	1	<600	Male	71
71	36364.6	22428.3	14058.5	49159.7	2926.62	21553	2212.1	0	52.1	46.1	0	<600	Male	75
72	80679.6	42038.7	6197.9	14365.8	7407.08	57128.7	236.43	1	52.1	13.3	1	<600	Male	50
73	15786.8	10392.4	11023.1	22452.6	2048.91	5560.97	1449.41	1	4.7	3	1	≥600	Male	63
74	789635	1.17211e+06	163098	96514.8	47286.6	537424	12388.5	1	48.3	15.6	1	≥600	Male	64
75	37066.3	15118.9	8468.46	122090	2553.53	6000.03	1498.61	0	48.3	42.3	0	≥600	Male	59
76	51326.5	43990.1	25363.2	6026.94	1369.51	9362.3	1458.12	0	39.5	15.1	0	<600	Male	73
77	138784	122394	13040.8	33532.4	8913.43	16035.9	1420.78	1	35.2	7.8	1	<600	Male	56
78	84318.3	155663	28026.8	50653.8	8717.32	11257.6	1455.78	0	41.9	6.8	0	<600	Male	60
79	63118.8	36872	11502.5	27011.8	16612	14669.4	334.13	1	20	9	1	≥600	Male	61
80	88278	23942.9	15983.1	19849.9	1397.77	5439.21	1452.17	1	7.4	6.6	1	<600	Female	49
81	237609	252862	31759.5	66253.8	31205.1	36253.8	1331.29	1	18.5	5.8	0	≥600	Male	63
82	57936.3	8403.8	11511.6	18976	4640.07	302509	229.24	1	9.9	2.1	1	<600	Male	57
83	113.4	1921.22	16482.9	91923.1	2318.71	15261.1	1880.88	1	63.6	9.7	1	<600	Female	64
84	5812.54	936.59	4540.87	62640.3	820.81	75148.8	10571.5	1	18.8	6.5	1	≥600	Male	72
85	39288.2	4044.9	4612.84	33622	5125.6	45146.6	1537.91	1	15.7	9.2	1	≥600	Male	60
86	3224.44	3006.05	3082.64	1852.77	104.22	36710.6	7670.31	1	19.7	18.7	1	<600	Male	42
87	8907.99	1027.1	4101.74	64159.6	2229.54	103630	11661.7	1	46.5	3.8	1	≥600	Male	72
88	1957.57	1684.6	926.34	34698.6	946.09	296595	9273.85	1	47.2	17.6	1	≥600	Male	45
89	7293.62	2583.9	723.26	18913.4	2152.82	18889.4	122604	0	73.4	44.5	1	<600	Male	67
90	1064.48	1790.13	1094.55	5168.01	1092.51	13492.7	63.71	0	43.9	8.1	0	<600	Male	59
91	12162.2	9361.01	5409.16	29087.9	1244.53	8704.58	8432.2	1	11.8	3.2	1	<600	Female	47
92	76964.8	69117.2	28019.7	64576.5	18046.2	296345	57.18	1	48.2	25.5	1	≥600	Male	51
93	15495.7	6404.02	12778.8	73997	701.23	249950	2882.49	1	10.3	2	1	≥600	Male	64
94	28299.5	11680.9	19682.6	18349.1	2637.54	138591	1222.53	1	45.1	4.2	1	<600	Male	69
95	9451.72	11417.3	1500.01	16689.4	1300.9	111249	357.99	0	22.5	3	1	<600	Female	46
96	7571.44	9660.27	2853.5	97609.5	1684.97	170212	128361	0	17.4	9.8	0	<600	Male	64
97	11952.6	11835.3	4612.17	47681.8	881.58	48474	38921.6	0	76.7	58.7	1	<600	Female	63
98	3558.2	6416.95	2170.52	6816.24	843.04	29573	5799.31	0	14.1	8.7	1	≥600	Male	72
99	30451.2	18434.6	3313.07	2586.53	810.36	14135.5	1699.3	0	10.8	6.6	0	≥600	Male	55
100	8486.7	9864.23	3041.56	55089.9	1068.99	194474	1337.41	1	1.9	1.7	1	≥600	Male	47
